# Supplementary material for: Assessing Surgical Capacity in Guam: Current Strengths and Future Goals
Source: Int J Environ Res Public Health. 2026 Mar 11;23(3):353. doi: 10.3390/ijerph23030353 (PMC13026245; doi:10.3390/ijerph23030353)
Supplement: Supplementary file 1 [file ijerph-23-00353-s001.zip]

Archive with 1 entries (1 files):
- ijerph-4162945-supplementary.pdf
